# Supplementary material for: Human de novo mutation rates from a four-generation pedigree reference
Source: Nature. 2025 Apr 23;643(8071):427–36. doi: 10.1038/s41586-025-08922-2 (PMC12240836; doi:10.1038/s41586-025-08922-2)
Supplement: Supplementary file 3 — CEPH 1463 pedigree supporting information. [file 41586_2025_8922_MOESM3_ESM.xlsx]

## Sheet: Supplementary_Table1
Supplementary_Table1: CEPH (1463) pedigree supporting information
Pedigree ID	Sample ID	Alternative sample ID	Relation	Generation	Gender	Age at blood draw	Father's age	Mother's age
1463	NA12889	2281	parent of 2209	G1	Male	80	NA	NA
1463	NA12890	2280	parent of 2209	G1	Female	76	NA	NA
1463	NA12891	2214	parent of 2188	G1	Male	83	NA	NA
1463	NA12892	2213	parent of 2188	G1	Female	82	NA	NA
1463	NA12877	2209		G2	Male	74	22	17
1463	NA12878	2188		G2	Female	73	26	25
1463	NA12879	2216	spouse of 200080	G3	Female	53	22	20
1463	NA12881	2211		G3	Female	50	24	23
1463	NA12882	2212		G3	Male	47	27	26
1463	NA12883	2298		G3	Male	46	28	27
1463	NA12884	2215		G3	Male	44	30	29
1463	NA12885	2217		G3	Female	43	32	30
1463	NA12886	2189	spouse of 200100	G3	Male	41	34	32
1463	NA12887	2187		G3	Female	39	35	34
1463	200080	200080	spouse of 2216	G3	Male	72	NA	NA
1463	200081	200081	child of 2216	G4	Female	50	23	25
1463	200082	200082	child of 2216	G4	Female	48	25	26
1463	200084	200084	child of 2216	G4	Male	46	26	28
1463	200085	200085	child of 2216	G4	Male	43	28	30
1463	200086	200086	child of 2216	G4	Female	41	30	32
1463	200087	200087	child of 2216	G4	Male	38	33	35
1463	200100	200100	spouse of 2189	G3	Female	58	NA	NA
1463	200101	200101	child of 2189	G4	Male	37	24	21
1463	200102	200102	child of 2189	G4	Male	35	26	23
1463	200103	200103	child of 2189	G4	Female	33	28	25
1463	200104	200104	child of 2189	G4	Female	29	32	29
1463	200105	200105	child of 2189	G4	Male	26	35	32
1463	200106	200106	child of 2189	G4	Female	24	37	34
Notes:
Individuals from the first to third generations (G1-G3) are members of the original CEPH pedigree11. The fourth generation (G4), as well as G3 spouses, are newly consented individuals.
DNA for G2-G4 was extracted from peripheral whole blood leukocytes and is available both as primary material and cell lines. However, the great-grandparent generation (G1) are no longer living, thus DNA for G1 is only available as cell lines
