# Supplementary material for: Human de novo mutation rates from a four-generation pedigree reference
Source: Nature. 2025 Apr 23;643(8071):427–36. doi: 10.1038/s41586-025-08922-2 (PMC12240836; doi:10.1038/s41586-025-08922-2)
Supplement: Supplementary file 7 — Variant truth set for CEPH1463. [file 41586_2025_8922_MOESM7_ESM.xlsx]

## Sheet: Supplementary_Table5
Supplementary_Table5: Variant truth set for CEPH1463
Reference	Condition	SNVs	Indels (<50bp)	SVs (>=50bp)	Simple inversions*
T2T-CHM13	merged	9578288	1850421	91769	120
GRCh38	merged	7126173	1656440	61395	103
T2T-CHM13	mendelian+	5007766	986559	33698	99
GRCh38	mendelian+	4994563	964989	35662	86
Small variant counts are based on the shared set of samples (G2/G3) that are provided across Illumina, ONT, and PacBio data. Structural variation was only assessed by long-read technologies (ONT and PacBio).
'*' For Mendelian consistency of simple inversions, we evaluated only sites for which at least half of the samples contained fully phased genotypes.
'+' Denotes that variants are Mendelian consistent.
Trio concordance for raw DeepVariant calls determined by BCFtools
G3 Child	Consistent variant #	Inconsistent variant #	Transmission %
NA12879	6538561	128315	0.981
NA12881	6545740	134760	0.979
NA12882	6558222	117957	0.982
NA12883	6553508	117388	0.982
NA12884	6558104	116644	0.983
NA12885	6560770	126979	0.981
NA12886	6530414	126628	0.981
NA12887	6552445	120183	0.982
