# Supplementary material for: Human de novo mutation rates from a four-generation pedigree reference
Source: Nature. 2025 Apr 23;643(8071):427–36. doi: 10.1038/s41586-025-08922-2 (PMC12240836; doi:10.1038/s41586-025-08922-2)
Supplement: Supplementary file 9 — Inversion callset for CEPH family 1463 (T2T-CHM13 coordinates). [file 41586_2025_8922_MOESM9_ESM.xlsx]

## Sheet: T2T-CHM13
Supplementary_Table 7: Inversion callset for CEPH family 1463 [T2T-CHM13 coordinates]
					G2		G3								G1
seqnames	start	end	width	class	NA12877	NA12878	NA12879	NA12881	NA12882	NA12883	NA12884	NA12885	NA12886	NA12887	NA12889	NA12890	NA12891	NA12892	MendelConsistent_G3
chr1	108361517	108417008	55492	INV	1|1	0|1	1|1	1|1	0|1	0|1	1|1	1|1	0|1	1|1	0|1	1|1	1|1	1|0	YES		Legend:
chr1	120361050	120572105	211056	INV	1|0	1|0	0|1	0|1	1|1	0|0	0|1	1|1	1|1	0|1	1|0	1|1	1|0	1|1	YES		INV - simple (copy neutral) inversion
chr1	12557220	12598795	41576	INV	0|0	0/1	0/1	0/1	0/1	0/1	0/1	0/1	0/1	0|0	0|0	0/1	0/1	0/1	N/A		invDup - inverted duplication
chr1	12618522	12644013	25492	INV	0|0	0|1	0|0	0|0	0|0	1|0	1|0	1|0	1|0	1|0	0|0	0|0	1|0	0|0	YES		MendelConsistent_G3 - if a given site passes the Mendelian consistency of a G3 sample with respect to G2 parents. Only sites where >=4 G3 samples are fully phased were considered.
chr1	145602145	145869341	267197	INV	0|1	1|1	1|0	1|0	1|0	1|1	1|0	1|0	1|0	1|0	1|1	0|0	1|1	1|1	YES		./. - not enough Strand-seq reads to genotype given sample (<10 reads)
chr1	146509716	146522522	12807	INV	1|0	0|0	./.	0|1	0|1	0|0	0|1	0|1	0|1	0|1	0|0	0|1	0|0	0|0	YES		0/1 - unphased heterozygous inversion by Strand-seq
chr1	148967773	148974133	6361	INV	0|0	0|0	0|0	0|0	0|0	0|0	0|0	0|0	0|0	0|0	1|0	1|0	1|0	1|0	YES
chr1	16361243	16484168	122926	INV	0/1	0|0	0/1	0/1	0/1	0/1	0/1	0/1	0|0	0|1	0/1	1|1	0|0	0|0	N/A
chr1	16610331	16757518	147188	INV	0/1	0|0	0|0	0|0	0|0	0|0	0|0	0|0	0|0	0/1	0/1	0/1	0|0	0|0	YES
chr1	247894226	247925331	31106	INV	0|0	0/1	0/1	0/1	0/1	0/1	0/1	0/1	0/1	0/1	0|0	0|0	0/1	0/1	N/A
chr10	37136968	37143469	6502	INV	0|1	0|0	0|1	0|1	0|0	0|1	0|1	0|1	0|0	0|1	1|1	0|0	0|1	0|1	YES
chr10	46689273	46700618	11346	INV	0|0	0|0	0|0	0|0	0|0	0|0	0|0	0|0	0|0	0|0	0|0	1|0	0|0	0|0	YES
chr10	47880643	48350288	469646	INV	0|0	1|0	0|0	0|0	1|0	1|0	0|0	1|0	0|0	0|0	0|0	0|0	0|0	1|0	YES
chr10	4965076	5003142	38067	INV	1|0	1|0	1|1	1|1	0|1	0|1	1|0	1|0	0|1	0|0	0|0	1|0	0|0	0|1	YES
chr11	353428	358989	5562	INV	1|1	1|1	./.	./.	1|1	./.	1|1	1|1	1|1	./.	1|1	1|1	1|1	./.	YES
chr11	4324225	4334873	10649	INV	./.	./.	./.	./.	0|1	./.	1|1	0/1	1|1	./.	./.	./.	0|0	./.	N/A
chr11	50312486	50525748	213263	INV	1|1	1|1	1|1	1|1	1|1	1|1	1|1	1|1	1|1	1|1	1|1	1|1	1|0	1|1	YES
chr11	50541879	50601616	59738	invDup	0|0	0/1	0/1	0|0	0|0	0|0	0/1	0/1	0|0	0|0	0|0	0|0	0|0	0/1	YES
chr11	55603163	55616018	12856	INV	0|0	0|1	0|0	0|0	1|0	0|0	0|0	0|0	0|0	0|0	0|0	0|0	1|0	0|0	YES
chr11	89837160	89847208	10049	INV	./.	./.	./.	./.	./.	./.	./.	./.	./.	./.	./.	0|0	./.	./.	N/A
chr12	31001836	31076815	74980	invDup	0/1	0|0	0/1	0/1	0/1	0/1	0/1	0/1	0/1	0/1	0/1	0/1	0/1	0|0	N/A
chr12	46857470	46873108	15639	INV	0|1	0|0	0|0	0|1	0|1	0|1	0|0	0|1	0|1	0|1	0|1	0|0	0|0	0|0	YES
chr13	51523593	51535320	11728	INV	0/1	0|0	0/1	0/1	0/1	0/1	0|0	0|0	0|0	0/1	0/1	0|0	0|0	0|0	N/A
chr14	13161267	13217338	56072	INV	0/1	0|0	0/1	0/1	0|0	0/1	0/1	0|0	0/1	0|0	0/1	0|0	0|0	0|0	N/A
chr14	13432999	13573178	140180	INV	0|0	1|1	1|0	0/1	1|0	1|0	0/1	1|0	1|0	1|0	0/1	0|1	0/1	1|1	YES
chr14	13911766	14156049	244284	invDup	0/1	0|0	0/1	0/1	0|0	0/1	0/1	0|0	0/1	0|0	0|0	0|0	0|0	0|0	YES
chr14	28745472	28751970	6499	INV	0|0	0|1	1|0	0|0	1|0	1|0	0|0	1|0	0|0	1|0	0|0	0|0	1|1	0|0	YES
chr14	5224816	5311079	86264	INV	1|0	0|0	0/1	0|0	0|1	0|0	0|0	0|1	0|0	1|1	1|0	0/1	0/1	0|0	YES
chr15	13946256	13960767	14512	INV	0|0	0|0	0/1	0|0	0|0	0/1	0/1	0|0	0|0	0|0	0|0	0|0	0/1	0|0	YES
chr15	15676611	16019510	342900	INV	0|0	0/1	0/1	0|0	0|0	0|0	0|0	0|0	0|0	0/1	0/1	0|0	0/1	0/1	YES
chr15	18903906	19208186	304281	invDup	0|1	1|0	1|0	0|1	0|0	0|0	0|1	0|0	0|0	1|0	0/1	0|0	0|0	0|1	YES
chr15	28436747	29947358	1510612	INV	0|0	1|0	1|0	0|0	0|0	0|0	0|0	0|0	1|0	0|0	0|0	0|0	0|0	0|1	YES
chr15	80227512	80289469	61958	INV	0|0	1|0	1|0	0|0	1|0	1|0	1|0	0|0	1|0	0|0	0|0	0|0	0|0	0|1	YES
chr15	82130846	82195282	64437	INV	0|0	1|1	1|0	1|0	1|0	1|0	1|0	1|0	1|0	1|0	1|0	1|0	0|1	1|1	YES
chr15	82278238	82935156	656919	INV	0|1	0|0	0|1	0|1	0|1	0|1	0|1	0|1	0|0	0|1	0|1	1|0	0|0	0|0	YES
chr16	14909698	15030467	120770	INV	0/1	0/1	0/1	0/1	0/1	0/1	0/1	0/1	0/1	0/1	0/1	0/1	0/1	0/1	N/A
chr16	15031917	15166676	134760	INV	1|1	1|1	1|1	1|1	1|1	1|1	1|1	1|1	1|1	1|1	1|1	1|1	1|1	1|1	YES
chr16	20431664	20453976	22313	INV	0|0	1|0	1|0	0|0	1|0	0|0	1|0	1|0	0|0	0|0	0|0	1|0	0|0	0|1	YES
chr16	21784864	22284971	500108	INV	0|0	0|0	0|0	0|0	0|0	0|0	0|0	0|0	0|0	0|0	0|0	0|0	0|0	1|0	YES
chr16	28758041	28923835	165795	INV	1|1	1|1	1|1	1|1	1|1	1|1	1|1	1|1	1|1	1|1	1|1	1|1	1|0	1|1	YES
chr16	33201791	33497105	295315	INV	1|1	1|1	1|1	1|1	1|1	1|1	1|1	1|1	1|1	1|1	0|1	1|1	1|0	1|1	YES
chr16	34727030	34847839	120810	INV	1|0	0|0	0|0	0|0	0|1	0|1	0|0	0|1	0|1	0|1	0|0	1|1	0|0	0|0	YES
chr16	38607729	38965006	357278	invDup	0|0	0/1	0|0	0|0	0|0	0|0	0/1	0/1	0|0	0|0	0|0	0|0	0|0	0/1	YES
chr16	81254326	81268843	14518	INV	0|1	1|0	1|0	0|1	1|0	1|1	0|1	1|0	0|1	0|0	1|1	0|0	1|0	1|1	YES
chr16	91221194	91222304	1111	INV	./.	./.	./.	./.	./.	./.	./.	./.	./.	./.	./.	./.	./.	./.	N/A
chr17	21766092	21774943	8852	INV	0|0	0|1	1|0	1|0	1|0	0|0	0|0	0|0	0|0	0|0	0|0	0|0	1|0	0|0	YES
chr17	31566499	31570283	3785	INV	./.	./.	./.	./.	./.	./.	./.	./.	./.	./.	./.	./.	./.	./.	N/A
chr17	37057881	37102316	44436	invDup	0/1	0|0	0/1	0|0	0/1	0|0	0/1	0/1	0/1	0/1	0/1	0|0	0|0	0|0	N/A
chr17	38877914	38904415	26502	invDup	0/1	0/1	0/1	0/1	0/1	0/1	0/1	0/1	0/1	0/1	0/1	0/1	0/1	0/1	N/A
chr17	46479364	47155727	676364	INV	1|0	0|0	0|0	0|1	0|0	0|1	0|1	0|0	0|0	0|0	1|0	0|1	0|0	0|0	YES
chr17	60904375	60979680	75306	INV	1|1	0|0	0|1	0|1	0|1	0|1	0|1	0|1	0|1	0|1	0|1	0|1	0|0	0|0	YES
chr17	65784029	65794024	9996	invDup	0/1	0/1	0/1	0/1	0/1	0/1	0/1	0/1	0/1	0/1	0/1	0/1	0/1	1|0	N/A
chr2	110549791	110698549	148759	INV	1|0	1|0	0|1	1|0	1|0	0|0	1|0	0|0	1|1	1|1	0|1	1|0	0|0	0|1	YES
chr2	130572115	131960546	1388432	INV	0|0	0|1	1|0	0|0	0|0	0|0	0|0	1|0	0|0	0|0	0|0	0|0	1|0	0|0	YES
chr2	241182656	241185919	3264	INV	1|1	1|0	./.	./.	./.	./.	0|1	./.	./.	1|1	1|1	1|1	1|0	1|1	YES
chr2	88871334	88894327	22994	INV	1|1	1|1	0|0	1|1	./.	0|0	0/1	0|0	0/1	0|0	0|1	0|0	0|1	1|1	YES
chr2	88913583	89018642	105060	INV	0|0	0|1	0|0	0|0	./.	0|0	0|0	0|0	0/1	0|0	0|0	0|0	0|0	1|1	YES
chr2	92029706	92198530	168825	INV	1|1	0|1	0|1	0|1	0|1	1|1	0|1	1|1	0|1	0|1	1|1	1|1	0|1	1|0	YES
chr2	94836838	94859530	22693	INV	1|1	1|1	1|1	1|1	1|1	1|1	1|1	1|1	1|1	1|1	1|1	1|1	0|1	0|1	YES
chr2	95982109	96106799	124691	INV	1|0	0|0	0|1	0|0	0|0	0|0	0|0	0|0	0|1	0|1	0|1	1|1	0|0	0|0	YES
chr2	96306790	96531096	224307	INV	1|1	1|1	1|1	1|1	1|1	1|1	1|1	1|1	1|1	1|1	1|1	1|1	1|1	1|1	YES
chr2	97854681	97867081	12401	INV	0|0	1|1	1|0	1|0	1|0	1|0	1|0	1|0	1|0	1|0	0|1	0|1	0|1	1|1	YES
chr20	25845801	26014354	168554	INV	0|1	1|0	1|0	0|1	0|0	0|1	0|0	0|0	0|0	1|1	0|1	0|1	0|0	1|1	YES
chr20	26014481	26082542	68062	INV	0/1	0/1	0/1	0/1	0/1	0/1	0/1	0/1	0/1	0/1	0/1	0/1	0/1	0/1	N/A
chr22	21854615	21907944	53330	INV	0|1	0/1	0|0	0|0	0|1	0|1	0|1	0|0	0/1	0|1	1|0	0|0	0|0	0|0	YES
chr22	24378159	24405998	27840	INV	0/1	0|0	0/1	0/1	0|0	0|0	0|0	0/1	0|0	0|0	0/1	0/1	0|0	0/1	N/A
chr22	7508701	7621966	113266	INV	0|1	0|0	0|1	0|0	0|1	0/1	0|1	0|0	0|1	0|1	1|0	0|0	0|0	0|0	YES
chr22	9395922	9563136	167215	INV	1|0	0/1	0/1	0/1	1|0	0|0	1|0	0/1	0/1	0|0	0|0	0/1	0/1	0|1	N/A
chr22	9784757	9844067	59311	INV	1|0	0|1	1|0	0|1	1|0	0|0	0|0	0|1	1|0	0|0	0|0	1|1	1|0	0|1	YES
chr3	198377920	198712693	334774	INV	1|1	1|1	1|1	1|1	1|1	1|1	1|1	1|1	1|1	1|1	1|1	1|1	1|1	1|1	YES
chr3	198636562	198678384	41823	invDup	1|1	1|1	1|1	1|1	0/1	0/1	1|1	0/1	1|1	1|1	1|1	0/1	0/1	0/1	YES
chr4	191298052	191302819	4768	INV	1|0	./.	0|0	./.	0|0	0|0	./.	0|1	0|0	./.	0|0	0|1	0|0	0|0	YES
chr4	49236602	49285981	49380	INV	0/1	0/1	0|1	0|1	0/1	0|1	0/1	0/1	0|1	0/1	0/1	1|1	1|0	0/1	N/A
chr4	91254284	91263698	9415	INV	1|0	0|1	1|1	0|1	1|0	0|1	1|0	0|0	1|1	0|0	0|0	0|1	0|0	1|0	YES
chr5	181657959	181661125	3167	INV	0|1	./.	./.	./.	0|0	./.	0|0	./.	./.	0|0	./.	./.	./.	./.	N/A
chr6	132892781	132903624	10844	invDup	0/1	0/1	0/1	0/1	0/1	0/1	0/1	0/1	0/1	0/1	0/1	0/1	0/1	0/1	N/A
chr6	26603593	26632370	28778	INV	0|1	0|1	./.	0|1	0|0	1|1	0|0	1|1	1|1	1|0	1|1	0|1	1|1	0|1	YES
chr7	145008993	145022674	13682	INV	0|0	0|1	1|0	1|0	0|0	0|0	1|0	1|0	1|0	1|0	0|0	0|0	0|1	0|0	YES
chr7	145478099	145556528	78430	invDup	0|0	0/1	0|0	0/1	0/1	0|0	0|0	0|0	0|0	0|0	0|0	0/1	0/1	0/1	YES
chr7	54396428	54470118	73691	INV	0|0	1|1	1|0	1|0	1|0	1|0	1|0	1|0	1|0	1|0	0|1	0|0	1|1	0|1	YES
chr7	57882530	58071740	189211	INV	0|0	0|0	0|0	0|0	0|0	0|0	0|0	0|0	0|0	0|0	0|0	1|0	1|0	0|0	YES
chr7	58532220	58613092	80873	INV	0/1	0|0	0|0	0|0	0|0	0|0	0/1	0|0	0|0	0|0	0/1	0|0	0|0	0|0	YES
chr7	58706905	58800717	93813	INV	0/1	1|1	1|0	0/1	1|0	0/1	1|0	1|0	1|0	0/1	0/1	0/1	1|1	0/1	N/A
chr7	58939819	59062744	122926	INV	0/1	1|1	1|1	1|1	0/1	1|1	0/1	1|1	1|1	1|1	0/1	0|1	1|1	0|1	YES
chr7	59164645	59245517	80873	INV	0|0	1|1	1|0	1|0	1|0	1|0	1|0	1|0	1|0	1|0	0|1	1|0	1|1	1|1	YES
chr7	59277640	59359415	81776	INV	0|1	1|0	1|0	0|0	0|1	0|0	0|1	1|0	1|0	1|0	1|1	0|0	0|0	1|1	YES
chr7	59583827	59723837	140011	INV	0|1	0|0	0|0	0|0	0|1	0|0	0|1	0|0	0|0	0|0	1|0	1|0	0|0	0|0	YES
chr7	59724361	60061893	337533	INV	0|1	0|0	0|0	0|0	0|1	0|0	0|1	0|0	0|0	0|0	1|0	1|0	0|0	1|0	YES
chr7	6111164	6852665	741502	INV	0|1	1|0	1|0	0|0	0|0	0|1	1|0	0|1	0|1	0|0	0|1	0|0	0|0	0|1	YES
chr7	64552962	64588515	35554	INV	1|0	0|0	0|1	0|1	0|0	0|1	0|0	0|1	0|1	0|1	0|1	0|1	1|0	0|0	YES
chr7	66425361	66727885	302525	INV	1|0	0|0	0|1	0|1	0|0	0|1	0|0	0|1	0|1	0|1	0|0	0|1	1|0	0|0	YES
chr7	66811417	66849635	38219	INV	0|0	0|0	0|0	0|0	0|0	0|0	0|0	0|0	0|0	0|0	0|0	1|0	0|0	1|0	YES
chr7	67018198	67044230	26033	invDup	0/1	0|0	0|0	0|0	0/1	0|0	0/1	0|0	0|0	0|0	0/1	0|0	0|0	0|0	YES
chr7	72180252	72191985	11734	INV	1|0	0|0	0|1	0|1	0|1	0|1	0|0	0|1	0|1	0|1	0|0	0|1	0|0	1|0	YES
chr8	12635097	12678391	43295	INV	1|0	./.	0|0	1|1	0|0	0|0	1|1	1|1	0|0	1|1	1|0	1|1	0|0	0|0	YES
chr8	2111951	2146991	35041	INV	0|1	0|1	0|1	1|1	0|1	0|1	1|0	0|0	1|1	1|0	0|1	1|0	1|1	1|0	YES
chr8	6982228	6993535	11308	invDup	0|0	0/1	0|0	./.	0/1	0/1	0|0	0|0	0|0	0|0	0/1	0/1	0/1	0/1	N/A
chr8	7073511	7110575	37065	INV	0|0	0/1	0|0	0/1	1|0	0|0	0/1	0/1	0/1	0/1	0|0	0/1	0/1	0/1	N/A
chr8	7642899	11504187	3861289	INV	0|1	0|0	0|1	0|0	0|1	0|1	0|0	0|0	0|1	0|0	0|1	0|0	0|1	1|0	YES
chr9	100096728	100264356	167629	INV	1|0	0|0	0|0	0|1	0|0	0|0	0|0	0|0	0|0	0|1	0|0	1|0	0|0	0|0	YES
chr9	136177345	136187880	10536	INV	1|0	0|0	0|1	0|1	0|1	0|0	0|1	0|0	0|0	0|1	1|0	0|1	1|0	0|0	YES
chr9	39824745	40919049	1094305	INV	0/1	0/1	0/1	0/1	0/1	0/1	0/1	0/1	0/1	1|1	0/1	1|1	1|1	1|1	N/A
chr9	41675279	43143248	1467970	INV	0|1	1|1	1|1	1|1	1|1	1|1	1|1	1|1	1|1	1|0	1|1	0|0	1|1	0|1	YES
chr9	43449140	44073050	623911	INV	0/1	1|1	1|1	1|1	0/1	0/1	1|1	0/1	1|1	1|0	0/1	0|0	1|1	0|1	YES
chr9	44171925	44221526	49602	INV	1|0	0/1	0|0	0|0	0/1	0|0	0/1	0/1	0/1	0/1	0|0	0|1	0/1	0/1	N/A
chr9	79260680	79280701	20022	invDup	0/1	0/1	0/1	0/1	0/1	0/1	0/1	0/1	0/1	0/1	0/1	0/1	0/1	0/1	N/A
chrX	100047649	100056248	8600	INV	0|0	0|1	0|0	1|0	1|.	0|0	1|.	1|0	1|.	0|0	1|.	0|0	1|.	1|0	YES
chrX	100781343	100793797	12455	INV	0|0	1|0	1|0	0|0	0|0	1|.	0|0	0|0	0|0	1|0	1|.	0|0	0|0	1|1	YES
chrX	102429043	102491492	62450	INV	1|.	0|0	0|1	0|1	0|0	0|0	0|0	0|1	0|0	0|1	1|.	0|1	0|0	1|0	YES
chrX	133484329	133539433	55105	INV	0|0	1|0	1|0	0|0	0|0	1|.	0|0	1|0	0|0	1|0	0|0	1|0	0|0	0|1	YES
chrX	134005205	134046365	41161	invDup	0|0	0|0	0|0	0|0	0|0	0|0	0|0	0|0	0|0	0|0	0|0	0/1	0|0	0|0	YES
chrX	134076619	134091436	14818	INV	0|0	0|1	0|0	1|0	1|.	0|0	1|.	0|0	1|.	0|0	0|0	0/1	1|.	1|0	YES
chrX	139432315	139780456	348142	INV	1|.	0|0	0|1	0|1	0|0	0|0	0|0	0|1	0|0	0|1	1|.	0|1	0|0	0|0	YES
chrX	147945196	147988713	43518	INV	1|.	0|0	0|1	0|1	0|0	0|0	0|0	0|1	0|0	0|1	0|0	1|0	0|0	0|0	YES
chrX	150991945	151009969	18025	INV	0|0	0|1	0|0	1|0	1|.	1|.	1|.	0|0	1|.	0|0	0|0	0|1	1|.	0|1	YES
chrX	151417642	151517724	100083	INV	1|.	0|0	0|1	0|1	0|0	0|0	0|0	0|1	0|0	0|1	1|.	1|0	0|0	0|1	YES
chrX	152583912	152621401	37490	INV	0|0	0|0	0|0	0|0	0|0	0|0	0|0	0|0	0|0	0|0	1|.	0|0	0|0	0|0	YES
chrX	152787002	152791851	4850	invDup	0|0	0|1	./.	0/1	0/1	0/1	0/1	./.	0/1	0|0	./.	0|0	0/1	0|0	N/A
chrX	152827752	152849578	21827	INV	1|.	1|1	1|1	1|1	1|.	1|.	1|.	1|1	1|.	1|1	0|0	1|1	1|.	1|0	YES
chrX	153624779	153691923	67145	INV	0|0	0|0	0|0	0|0	0|0	0|0	0|0	0|0	0|0	0|0	1|.	0|0	0|0	0|0	YES
chrX	26381169	26390569	9401	invDup	0|0	0/1	0/1	0/1	0|0	0|0	0/1	0/1	0|0	0|0	0|0	0|0	0|0	0/1	YES
chrX	47801594	47811385	9792	INV	./.	./.	./.	./.	./.	./.	./.	./.	./.	./.	./.	./.	./.	./.	N/A
chrX	50964483	50971934	7452	INV	0|0	1|1	1|0	1|0	1|.	1|.	1|.	1|0	1|.	1|0	0|0	0|0	1|.	1|1	YES
chrX	51349211	51446996	97786	INV	0|0	1|0	1|0	0|0	0|0	1|.	0|0	0|0	0|0	1|0	1|.	0|0	0|0	1|1	YES
chrX	51772749	51783270	10522	INV	0|0	0|0	0|0	0|0	0|0	0|0	0|0	0|0	0|0	0|0	0|0	1|0	0|0	1|0	YES
chrX	52205035	52220249	15215	INV	1|.	0|1	0|1	1|1	1|.	0|0	1|.	1|1	1|.	0|1	0|0	1|1	1|.	0|0	YES
chrX	54773295	54786206	12912	INV	0|0	1|1	1|0	1|0	1|.	1|.	1|.	1|0	1|.	1|0	1|.	0|0	1|.	1|1	YES
chrX	61610189	61617797	7609	INV	0|0	1|0	1|0	0|0	0|0	1|.	0|0	0|0	0|0	1|0	0|0	0|0	0|0	0|1	YES
chrX	74579336	74582433	3098	INV	./.	./.	./.	./.	0|0	./.	./.	0|0	0|0	1|0	0|0	./.	./.	./.	N/A
chrY	10193517	10231157	37641	INV	1|.	./.	./.	./.	1|.	1|.	1|.	./.	1|.	./.	1|.	./.	0|0	./.	YES
chrY	1311217	1397480	86264	INV	0/1	0|0	0|0	0|0	0/1	0/1	0/1	0|0	0/1	0|0	0/1	0|0	0/1	0|0	YES
chrY	14925206	14930308	5103	INV	1|.	./.	./.	./.	1|.	1|.	1|.	./.	1|.	./.	1|.	./.	./.	./.	YES
chrY	18856279	18862446	6168	INV	./.	./.	./.	./.	1|.	./.	1|.	./.	./.	./.	1|.	./.	./.	./.	YES
chrY	21896713	21929083	32371	INV	1|.	./.	./.	./.	1|.	1|.	1|.	./.	1|.	./.	1|.	./.	0|0	./.	YES
chrY	23044465	23213116	168652	INV	1|.	./.	./.	./.	1|.	1|.	1|.	./.	1|.	./.	1|.	./.	1|.	./.	YES
chrY	6018319	6031650	13332	INV	1|.	./.	./.	./.	1|.	1|.	1|.	./.	1|.	./.	1|.	./.	0|0	./.	YES
chrY	6122051	10003941	3881891	INV	0|0	./.	./.	./.	0|0	0|0	0|0	./.	0|0	./.	0|0	./.	1|.	./.	YES

## Sheet: T2T-CHM13_transmission_rates
Supplementary_Table 7: Transmission rates of simple inversions detected with respect to T2T-CHM13
sample.id	n.total.sites	n.evaluated.sites	n.transmitted.sites	transmission.rate (%)
NA12879	120	92	90	97.8
NA12881	120	95	95	100
NA12882	120	89	88	98.9
NA12883	120	92	89	96.7
NA12884	120	90	88	97.8
NA12885	120	98	96	98
NA12886	120	93	92	98.9
NA12887	120	100	98	98

## Sheet: GRCh38
Supplementary_Table 7: Inversion callset for CEPH family 1463 [GRCh38 coordinates]
					G2		G3								G1
seqnames	start	end	width	class	NA12877	NA12878	NA12879	NA12881	NA12882	NA12883	NA12884	NA12885	NA12886	NA12887	NA12889	NA12890	NA12891	NA12892	MendelConsistent_G3
chr1	108311236	108364531	53296	INV	0|0	1|0	0|0	0|0	1|0	1|0	0|0	0|0	1|0	0|0	1|0	0|0	0|0	0|1	YES		Legend:
chr1	120347620	120575595	227976	INV	1|0	1|0	0|1	0|1	1|1	0|0	0|1	1|1	1|1	0|1	1|0	1|1	1|0	1|1	YES		INV - simple (copy neutral) inversion
chr1	122020455	122503767	483313	MISO	1|1	1|1	1|1	1|1	1|1	1|1	1|1	1|1	1|1	1|1	1|1	1|1	1|1	1|1	YES		invDup - inverted duplication
chr1	124791990	124931808	139819	MISO	1|1	1|1	1|1	1|1	1|1	1|1	1|1	1|1	1|1	1|1	1|1	1|1	1|1	1|1	YES		MISO - misorientation (all samples are homozygous inverted)
chr1	13101652	13127136	25485	INV	1|1	1|0	1|1	1|1	1|1	0|1	0|1	0|1	0|1	0|1	1|1	1|1	0|1	1|1	YES		MendelConsistent_G3 - if a given site passes the Mendelian consistency of a G3 sample with respect to G2 parents. Only sites where >=4 G3 samples are fully phased were considered.
chr1	13219439	13250441	31003	invDup	0/1	0/1	0/1	0/1	0/1	0/1	0/1	0/1	0/1	0/1	0/1	0/1	0/1	0/1	N/A		./. - not enough Strand-seq reads to genotype given sample (<10 reads)
chr1	143174548	143282377	107830	invDup	0/1	0/1	0/1	0/1	0/1	0/1	0/1	0/1	0/1	0/1	0/1	0/1	0/1	0/1	N/A		0/1 - unphased heterozygous inversion by Strand-seq
chr1	144393939	144596659	202721	INV	1|1	0/1	0|1	0|1	1|1	0|1	0|1	1|1	./.	./.	./.	0/1	0/1	0/1	N/A
chr1	146277740	148671571	2393832	INV	1|1	1|1	1|1	1|1	1|1	1|1	1|1	1|1	1|1	1|1	1|1	1|1	1|1	1|1	YES
chr1	148967773	148974133	6361	INV	./.	./.	./.	./.	./.	./.	./.	./.	./.	./.	./.	./.	./.	./.	N/A
chr1	16569568	16648819	79252	invDup	0/1	0/1	0/1	0/1	0/1	0/1	0/1	0/1	0/1	0/1	0/1	0/1	0/1	0/1	N/A
chr1	16670614	16740620	70007	INV	0/1	0|0	0/1	0/1	0/1	0/1	0/1	0/1	0/1	0|1	0/1	1|1	0|0	0|0	N/A
chr1	16873368	16948157	74790	invDup	0/1	0|0	0|0	0|0	0|0	0|0	0|0	0|0	0|0	0/1	0/1	0/1	0|0	0|0	YES
chr1	224009507	224018932	9426	invDup	0/1	0/1	0/1	0/1	0/1	0/1	0/1	0/1	0/1	0/1	0/1	0/1	0/1	0/1	N/A
chr1	234776555	234784406	7852	invDup	0/1	0/1	0/1	0/1	0/1	0/1	0/1	0/1	0/1	0/1	0/1	0/1	0/1	0/1	N/A
chr1	248449527	248480641	31115	INV	0|0	0/1	0/1	0/1	0/1	0/1	0/1	0/1	0/1	0/1	0|0	0|0	0/1	0/1	N/A
chr1	248517074	248530951	13878	INV	1|1	1|1	1|1	1|1	1|1	1|1	1|1	1|1	1|1	1|1	1|1	1|1	1|1	1|1	YES
chr1	87325744	87437977	112234	INV	0|0	0|0	0|0	0|0	0|0	0|0	0|0	0|0	0|0	0|0	0|0	0|0	0|0	0|0	YES
chr1	88871334	88894327	22994	INV	0|0	0|0	0|0	0|0	0|0	0|0	0|0	0|0	0|0	0|0	0|0	0|0	0|0	0|0	YES
chr1	88913583	89018642	105060	INV	0|0	0|0	0|0	0|0	0|0	0|0	0|0	0|0	0|0	0|0	0|0	0|0	0|0	0|0	YES
chr10	37105150	37111121	5972	INV	0|1	0|0	0|1	0|1	0|0	0|1	0|1	0|1	0|0	0|1	1|1	0|0	0|1	0|1	YES
chr10	41844139	41915753	71615	invDup	0/1	0/1	0/1	0/1	0/1	0/1	0/1	0/1	0/1	0/1	0/1	0/1	0/1	0/1	N/A
chr10	45806814	45818568	11755	INV	0|0	0|0	0|0	0|0	0|0	0|0	0|0	0|0	0|0	0|0	0|0	1|0	0|0	0|0	YES
chr10	46514941	46560535	45595	invDup	0/1	0/1	0/1	0/1	0/1	0/1	0/1	0/1	0/1	0/1	0/1	0/1	0/1	0/1	N/A
chr10	46983452	47468232	484781	INV	0|0	1|0	0|0	0|0	1|0	1|0	0|0	1|0	0|0	0|0	0|0	0|0	0|0	1|0	YES
chr10	4964899	5002805	37907	INV	1|0	1|0	1|1	1|1	0|1	0|1	1|0	1|0	0|1	0|0	0|0	1|0	0|0	0|1	YES
chr10	91443588	91446029	2442	INV	./.	./.	./.	./.	1|1	./.	./.	1|1	./.	./.	./.	1|1	./.	./.	N/A
chr11	1894528	1913843	19316	MISO	1|1	1|1	1|1	1|1	1|1	1|1	1|1	1|1	1|1	1|1	1|1	1|1	1|1	1|1	YES
chr11	49714145	49729098	14954	MISO	./.	1|1	1|1	./.	1|1	1|1	./.	./.	1|1	./.	1|1	./.	1|1	1|1	YES
chr11	50135174	50338188	203015	INV	0|0	0|0	0|0	0|0	0|0	0|0	0|0	0|0	0|0	0|0	0|0	0|0	0|1	0|0	YES
chr11	50366543	50424428	57886	invDup	0|0	0/1	0/1	0|0	0|0	0|0	0/1	0/1	0|0	0|0	0|0	0|0	0|0	0/1	YES
chr11	89920624	89923848	3225	INV	./.	./.	./.	./.	./.	./.	./.	./.	./.	./.	./.	1|1	./.	./.	N/A
chr12	12392069	12393519	1451	MISO	./.	./.	./.	./.	./.	./.	./.	1|1	./.	./.	1|1	1|1	./.	./.	N/A
chr12	17771335	17857668	86334	MISO	1|1	1|1	1|1	1|1	1|1	1|1	1|1	1|1	1|1	1|1	1|1	1|1	1|1	1|1	YES
chr12	34778596	37183049	2404454	MISO	1|1	1|1	1|1	1|1	1|1	1|1	1|1	1|1	1|1	1|1	1|1	1|1	1|1	1|1	YES
chr12	46898222	46913868	15647	INV	0|1	0|0	0|0	0|1	0|1	0|1	0|0	0|1	0|1	0|1	0|1	0|0	0|0	0|0	YES
chr12	80451356	80454331	2976	MISO	./.	./.	./.	./.	./.	./.	./.	./.	./.	./.	./.	1|1	./.	./.	N/A
chr12	80461777	80464616	2840	MISO	./.	./.	./.	./.	./.	./.	./.	./.	./.	./.	0/1	1|1	./.	./.	N/A
chr12	86847788	86857828	10041	MISO	1|1	1|1	1|1	1|1	1|1	1|1	1|1	1|1	1|1	1|1	1|1	1|1	1|1	1|1	YES
chr13	17494629	18378837	884209	INV	0/1	0/1	0/1	0/1	1|1	0/1	0/1	0/1	0/1	0/1	0/1	1|1	0/1	0/1	N/A
chr13	52310302	52319785	9484	INV	0/1	0|0	0/1	0/1	0/1	0/1	0|0	0|0	0|0	0/1	0|0	0|0	0|0	0|0	YES
chr14	13432999	13573178	140180	INV	./.	./.	./.	./.	./.	./.	./.	./.	./.	./.	./.	./.	./.	./.	N/A
chr14	19726391	19956169	229779	invDup	0/1	0|0	0/1	0/1	0|0	0/1	0/1	0|0	0/1	0|0	0|0	0|0	0|0	0|0	YES
chr14	28745472	28751970	6499	INV	0|0	0|0	0|0	0|0	0|0	0|0	0|0	0|0	0|0	0|0	0|0	0|0	0|0	0|0	YES
chr15	17505122	19720247	2215126	MISO	1|1	1|1	1|1	1|1	1|1	1|1	1|1	1|1	1|1	1|1	1|1	1|1	1|1	1|1	YES
chr15	20186944	20427380	240437	invDup	0/1	0/1	0|1	0/1	0/1	0/1	0/1	0/1	0/1	0/1	0/1	0/1	0/1	0/1	N/A
chr15	22206581	22305783	99203	INV	0|1	1|0	1|0	0|1	0|0	0|0	0|1	0|0	0|0	1|0	0/1	1|0	0|0	0|1	YES
chr15	23296608	23313476	16869	INV	1|1	1|1	1|1	1|1	1|1	./.	1|1	1|1	1|1	1|1	1|1	1|1	0/1	1|1	YES
chr15	30618103	32153204	1535102	INV	0|0	1|0	1|0	0|0	0|0	0|0	0|0	0|0	1|0	0|0	0|0	0|0	0|0	0|1	YES
chr15	80227512	80289469	61958	INV	0|0	0|0	0|0	0|0	0|0	0|0	0|0	0|0	0|0	0|0	0|0	0|0	0|0	0|0	YES
chr15	84373376	84416696	43321	INV	1|1	0|0	0|1	0|1	0|1	0|1	0|1	0|1	0|1	0|1	0|1	0|1	1|0	0|0	YES
chr15	84525810	85182960	657151	INV	0|1	0|0	0|1	0|1	0|1	0|1	0|1	0|1	0|0	0|1	0|1	1|0	0|0	0|0	YES
chr16	1245201	1247503	2303	INV	./.	./.	1|1	1|1	0/1	./.	./.	1|1	./.	./.	./.	./.	./.	./.	N/A
chr16	14909698	15030467	120770	INV	0/1	0/1	0/1	0/1	0/1	0/1	0/1	0/1	0/1	0/1	0/1	0/1	0/1	0/1	N/A
chr16	15031083	15161831	130749	INV	1|1	1|1	1|1	1|1	1|1	1|1	1|1	1|1	1|1	1|1	1|1	1|1	1|1	1|1	YES
chr16	20506047	20521893	15847	INV	0|0	1|0	1|0	0|0	1|0	0|0	1|0	1|0	0|0	0|0	0|0	1|0	0|0	0|1	YES
chr16	21502502	21582250	79749	invDup	0/1	0/1	0/1	0/1	0/1	0/1	0/1	0/1	0/1	0/1	0/1	0/1	0/1	0/1	N/A
chr16	21582724	21745298	162575	MISO	1|1	1|1	1|1	1|1	1|1	1|1	1|1	1|1	1|1	1|1	1|1	1|1	1|1	1|1	YES
chr16	21784864	22284971	500108	INV	1|1	1|1	1|1	1|1	1|1	1|1	1|1	1|1	1|1	1|1	1|1	1|1	1|1	0|1	YES
chr16	22614756	22698774	84019	invDup	0/1	0/1	0/1	0/1	0/1	0/1	0/1	0/1	0/1	0/1	0/1	0/1	0/1	0/1	N/A
chr16	28471893	28637650	165758	INV	0|0	0|0	0|0	0|0	0|0	0|0	0|0	0|0	0|0	0|0	0|0	0|0	0|1	0|0	YES
chr16	32759107	33123572	364466	INV	0|0	0|0	0|0	0|0	0|0	0|0	0|0	0|0	0|0	0|0	1|0	0|0	0|1	0|0	YES
chr16	34062916	34099315	36400	invDup	0/1	0/1	0/1	0/1	0/1	0/1	0/1	0/1	0/1	0/1	0/1	0/1	0/1	0/1	N/A
chr16	34572628	36335241	1762614	MISO	1|1	1|1	1|1	1|1	1|1	1|1	1|1	1|1	1|1	1|1	1|1	1|1	1|1	1|1	YES
chr16	35157741	35523366	365626	invDup	1|1	0/1	1|1	1|1	1|1	1|1	0/1	0/1	1|1	1|1	1|1	1|1	1|1	0/1	YES
chr16	55798447	55830241	31795	invDup	0/1	0|0	0|0	0|0	0/1	0/1	0|0	0/1	0/1	0/1	0|0	0/1	0|0	0|0	N/A
chr16	70149552	70163027	13476	invDup	0/1	0|0	0/1	0|0	0/1	0|0	0|0	0/1	0|0	0/1	0/1	0/1	0|0	0/1	N/A
chr16	75206215	75222748	16534	INV	0|1	1|0	1|0	0|1	1|0	1|1	0|1	1|0	0|1	0|0	1|1	0|0	1|0	1|1	YES
chr17	16811813	16823489	11677	invDup	0/1	0/1	0/1	0/1	0/1	./.	0|0	0/1	0/1	0|1	0/1	0/1	0/1	0|1	N/A
chr17	21969223	21993217	23995	invDup	0/1	0/1	0/1	0/1	0/1	0/1	0/1	0/1	0/1	0/1	0/1	0/1	0/1	0/1	N/A
chr17	22123769	22158015	34247	invDup	0/1	0/1	0/1	0/1	0/1	0/1	0/1	0/1	0|0	0|0	0/1	0|0	0/1	0|0	N/A
chr17	26880609	26885979	5371	MISO	1|1	1|1	./.	1|1	1|1	1|1	1|1	1|1	1|1	1|1	1|1	1|1	1|1	1|1	YES
chr17	26937041	26940907	3867	invDup	0/1	0/1	0/1	0/1	0/1	0/1	0/1	0/1	0/1	0/1	0/1	0/1	0/1	0/1	N/A
chr17	36109905	36173319	63415	invDup	0/1	0|0	0/1	0|0	0/1	0|0	0/1	0/1	0/1	0/1	0/1	0|0	0|0	0|0	N/A
chr17	36178558	36229706	51149	INV	0|1	0|0	1|1	0|0	1|1	0|0	1|1	1|1	1|1	0|1	0|1	0|0	0|0	0|0	YES
chr17	43304499	43322133	17635	INV	1|1	1|1	1|1	1|1	1|1	1|1	1|1	1|1	1|1	1|1	1|1	1|1	1|1	1|1	YES
chr17	45573557	45585158	11602	invDup	0/1	0/1	0/1	0/1	0/1	0/1	0/1	0/1	0/1	0/1	0/1	0/1	0/1	0/1	N/A
chr17	45616134	46292045	675912	INV	1|0	0|0	0|0	0|1	0|0	0|1	0|1	0|0	0|0	0|0	1|0	0|1	0|0	0|0	YES
chr17	60036216	60109717	73502	INV	1|1	0|0	0|1	0|1	0|1	0|1	0|1	0|1	0|1	0|1	0|1	0|1	0|0	0|0	YES
chr18	12145104	12146503	1400	INV	./.	./.	./.	./.	./.	./.	./.	./.	./.	./.	./.	./.	./.	./.	N/A
chr18	20562041	20600775	38735	MISO	1|1	1|1	1|1	1|1	1|1	1|1	1|1	1|1	1|1	1|1	1|1	1|1	1|1	1|1	YES
chr18	20813185	20836515	23331	MISO	1|1	1|1	1|1	1|1	1|1	1|1	1|1	1|1	1|1	1|1	1|1	1|1	1|1	1|1	YES
chr19	24331158	24412215	81058	invDup	0/1	0/1	0|0	0/1	0/1	0/1	0|0	0/1	0|0	0|0	0/1	0/1	0|0	0/1	N/A
chr19	27347533	27399741	52209	invDup	0|0	0|0	0/1	0|0	0|0	0|0	0|0	0|0	0|0	0|0	0|0	0|0	0|0	0|0	YES
chr19	38774131	38787852	13722	MISO	1|1	1|1	1|1	1|1	1|1	1|1	1|1	1|1	1|1	1|1	1|1	1|1	1|1	1|1	YES
chr2	110095178	110237910	142733	INV	0|1	0|1	1|0	0|1	0|1	1|1	0|1	1|1	0|0	0|0	1|0	0|1	1|1	1|0	YES
chr2	130138212	131525771	1387560	INV	0|0	0|1	1|0	0|0	0|0	0|0	0|0	1|0	0|0	0|0	0|0	0|0	1|0	0|0	YES
chr2	91845028	92010234	165207	INV	0|0	1|0	1|0	1|0	1|0	0|0	1|0	0|0	1|0	1|0	0|0	0|0	1|0	0|1	YES
chr2	94189567	94291698	102132	invDup	0/1	0/1	0/1	0/1	0/1	0/1	0/1	0/1	0/1	0/1	0/1	0/1	0/1	0/1	N/A
chr2	95496990	95579795	82806	INV	1|0	0|0	0|1	0|0	0|0	0|0	0|0	0|0	0|1	0|1	0|1	1|1	0|0	0|0	YES
chr2	97344456	97363493	19038	INV	1|1	0|0	0|1	0|1	0|1	0|1	0|1	0|1	0|1	0|1	1|0	1|0	1|0	0|0	YES
chr20	25847113	26010666	163554	INV	0|1	0/1	1|0	0|1	0|0	0|1	0|0	0|0	0|0	1|1	0/1	0/1	0|0	1|1	YES
chr20	26435343	26592774	157432	INV	1|1	1|1	0/1	0/1	0/1	0/1	0/1	0/1	1|1	0/1	0/1	1|1	0/1	1|1	N/A
chr20	28556078	29204924	648847	MISO	0/1	0/1	0/1	0/1	0/1	0/1	0/1	0/1	0/1	0/1	0/1	0/1	0/1	0/1	N/A
chr20	29882888	30424683	541796	MISO	1|1	1|1	1|1	1|1	1|1	1|1	1|1	1|1	1|1	1|1	1|1	1|1	1|1	1|1	YES
chr20	31184588	31187453	2866	invDup	0/1	0/1	0|0	0/1	0/1	0/1	0/1	0/1	0/1	0/1	0/1	0/1	0/1	0/1	N/A
chr20	47893357	47896954	3598	invDup	0/1	0/1	1|1	0/1	0/1	1|0	0/1	0/1	./.	0/1	0/1	0/1	0/1	0/1	N/A
chr21	40025038	40037104	12067	MISO	1|1	1|1	1|1	1|1	1|1	1|1	1|1	1|1	1|1	1|1	1|1	1|1	1|1	1|1	YES
chr22	11552872	12275587	722716	MISO	0/1	0/1	0/1	0/1	0/1	0/1	0/1	0/1	0/1	0/1	0/1	0/1	0/1	0/1	N/A
chr22	21443090	21491761	48672	INV	1|0	1|1	1|1	1|1	1|0	1|0	1|0	1|1	1|0	1|0	0|1	1|1	1|1	1|1	YES
chr22	23969583	23971740	2158	INV	./.	./.	./.	./.	./.	./.	./.	./.	./.	./.	0|1	./.	./.	0|0	N/A
chr3	187418166	187424396	6231	MISO	1|1	1|1	1|1	1|1	1|1	1|1	1|1	1|1	1|1	1|1	1|1	1|1	1|1	1|1	YES
chr3	195687065	195749643	62579	invDup	0|0	0|0	0|0	0|0	0|0	0|0	0|0	0/1	0|0	0|0	0|0	0|0	0/1	0/1	YES
chr3	91556924	93630567	2073644	MISO	1|1	1|1	1|1	1|1	1|1	1|1	1|1	1|1	1|1	1|1	1|1	1|1	1|1	1|1	YES
chr4	49708728	49712245	3518	MISO	1|1	1|1	1|1	1|1	0/1	1|1	1|1	0/1	1|1	1|1	1|1	0/1	1|1	1|1	YES
chr4	87926347	87935748	9402	INV	0|1	1|0	0|0	1|0	0|1	1|0	0|1	1|1	0|0	1|1	1|1	1|0	1|1	0|1	YES
chr5	179637461	179654324	16864	INV	1|1	1|1	1|1	1|1	1|1	1|1	1|1	1|1	1|1	1|1	1|1	1|1	1|1	1|1	YES
chr5	181097986	181101282	3297	INV	0|1	./.	./.	./.	0|0	./.	0|0	./.	./.	0|0	./.	./.	./.	./.	N/A
chr5	47107802	47145094	37293	INV	1|1	1|1	1|1	1|1	1|1	1|1	1|1	1|1	1|1	1|1	1|1	1|1	1|1	1|1	YES
chr5	49602994	49645706	42713	MISO	1|1	1|1	1|1	1|1	1|1	1|1	1|1	1|1	1|1	1|1	1|1	1|1	1|1	1|1	YES
chr5	64468829	64479148	10320	INV	1|1	1|1	1|1	1|1	1|1	1|1	1|1	1|1	1|1	1|1	1|1	1|1	1|1	1|1	YES
chr6	256545	382315	125771	invDup	0/1	0/1	0|0	0|0	0/1	0/1	0/1	0/1	0/1	0/1	0/1	0/1	0|0	0/1	N/A
chr6	26738711	26763097	24387	INV	0|1	0|1	1|0	0|1	0|0	1|1	0|0	1|1	1|1	1|0	1|1	0|1	1|1	0|1	YES
chr7	143716563	143750998	34436	INV	0|0	0|1	1|0	1|0	0|0	0|0	1|0	1|0	1|0	1|0	0|0	0|0	0|1	0|0	YES
chr7	143843042	143853901	10860	invDup	0/1	0|0	0/1	0/1	0/1	0/1	0/1	0/1	0/1	0|0	0/1	0/1	0|0	0/1	N/A
chr7	144254491	144256879	2389	INV	0|1	0/1	1|1	./.	0/1	0|1	1|1	1|1	0/1	./.	1|1	0/1	0/1	0/1	N/A
chr7	152402451	152407535	5085	invDup	0/1	0/1	0/1	0/1	0/1	0/1	0/1	0/1	0/1	0/1	0/1	0/1	0/1	0/1	N/A
chr7	54234779	54309559	74781	INV	0|0	1|1	1|0	1|0	1|0	1|0	1|0	1|0	1|0	1|0	0|1	0|0	1|1	0|1	YES
chr7	57641572	57823887	182316	INV	0|0	0|0	0|0	0|0	0|0	0|0	0|0	0|0	0|0	0|0	0|0	1|0	1|0	0|0	YES
chr7	5989046	6735643	746598	INV	0|1	1|0	1|0	0|0	0|0	0|1	1|0	0|1	0|1	0|0	0|1	0|0	0|0	0|1	YES
chr7	60911891	61578023	666133	INV	1|0	1|1	1|1	1|1	1|0	1|1	1|0	1|1	1|1	1|1	0|1	0|1	1|1	0|1	YES
chr7	62144126	62285305	141180	MISO	1|1	1|1	1|1	1|1	1|1	1|1	1|1	1|1	1|1	1|1	1|1	1|1	1|1	1|1	YES
chr7	62290675	62363143	72469	INV	0|1	1|0	1|0	0|0	0|1	0|0	0|1	1|0	1|0	1|0	1|1	0|0	0|0	1|1	YES
chr7	62408487	62456444	47958	INV	0|0	1|1	1|0	1|0	1|0	1|0	1|0	1|0	1|0	1|0	0|1	1|0	1|1	1|1	YES
chr7	63356276	63388165	31890	INV	1|0	0|0	0|1	0|1	0|0	0|1	0|0	0|1	0|1	0|1	0|1	0|1	1|0	0|0	YES
chr7	65219157	65510075	290919	INV	1|0	0|0	0|1	0|1	0|0	0|1	0|0	0|1	0|1	0|1	0|0	0|1	1|0	0|0	YES
chr7	65589418	65627540	38123	INV	0|0	0|0	0|0	0|0	0|0	0|0	0|0	0|0	0|0	0|0	0|0	1|0	0|0	1|0	YES
chr7	65796265	65822090	25826	invDup	0/1	0|0	0|0	0|0	0/1	0|0	0/1	0|0	0|0	0|0	0/1	0|0	0|0	0|0	YES
chr7	70961580	70973222	11643	INV	0|1	1|1	1|0	1|0	1|0	1|0	1|1	1|0	1|0	1|0	1|1	1|0	1|1	0|1	YES
chr8	12369153	12394133	24981	INV	1|0	./.	0|0	./.	0|0	0|0	1|1	1|1	0|0	1|1	0|0	1|1	0|0	0|0	YES
chr8	12537467	12601856	64390	invDup	0/1	0/1	0/1	0/1	0/1	0/1	0/1	0/1	0/1	0/1	0/1	0/1	0/1	0/1	N/A
chr8	2323624	2398096	74473	INV	0|1	0|1	0|1	1|1	0|1	0|1	1|0	0|0	1|1	1|0	0|1	1|0	1|1	1|0	YES
chr8	6297863	6299768	1906	MISO	1|1	1|1	1|1	1|1	1|1	./.	1|1	1|1	./.	1|1	./.	./.	./.	./.	YES
chr8	7344530	7381589	37060	INV	0|0	0/1	0|0	0/1	0|0	0|0	0/1	0/1	0|0	0/1	0|0	0/1	0/1	0/1	N/A
chr8	7642899	11504187	3861289	INV	1|0	1|1	1|0	1|1	1|0	1|0	1|1	1|1	1|0	1|1	1|0	1|1	1|0	0|1	YES
chr8	85647804	85665489	17686	invDup	0/1	0/1	0/1	0|0	0|0	0/1	0/1	0/1	0/1	0|0	0/1	0/1	0/1	0/1	N/A
chr9	123979812	123989936	10125	INV	0|1	1|1	1|0	1|0	1|0	1|1	1|0	1|1	1|1	1|0	0|1	1|0	0|1	1|1	YES
chr9	63562836	64164528	601693	INV	./.	1|1	1|1	1|1	1|1	1|1	1|1	1|1	1|1	1|1	1|1	1|1	1|1	./.	YES
chr9	87945097	88109883	164787	INV	1|0	0|0	0|0	0|1	0|0	0|0	0|0	0|0	0|0	0|1	0|0	1|0	0|0	0|0	YES
chrX	101603422	101611290	7869	INV	0|0	0|1	0|0	1|0	1|.	0|0	1|.	1|0	1|.	0|0	1|.	0|0	1|.	1|0	YES
chrX	102338171	102348934	10764	INV	0|0	1|0	1|0	0|0	0|0	1|.	0|0	0|0	0|0	1|0	1|.	0|0	0|0	1|1	YES
chrX	103989897	104050112	60216	INV	0|0	1|1	1|0	1|0	1|.	1|.	1|.	1|0	1|.	1|0	0|0	1|0	1|.	0|1	YES
chrX	135158530	135213630	55101	INV	0|0	1|0	1|0	0|0	0|0	1|.	0|0	1|0	0|0	1|0	0|0	1|0	0|0	0|1	YES
chrX	135734733	135748584	13852	INV	0|0	0|1	0|0	1|0	1|.	0|0	1|.	0|0	1|.	0|0	0|0	0/1	1|.	1|0	YES
chrX	141114594	141471830	357237	INV	1|.	0|0	0|1	0|1	0|0	0|0	0|0	0|1	0|0	0|1	1|.	0|1	0|0	0|0	YES
chrX	149681580	149721335	39756	INV	0|0	1|1	1|0	1|0	1|.	1|.	1|.	1|0	1|.	1|0	1|.	0|1	1|.	1|1	YES
chrX	152725366	152743390	18025	INV	0|0	0|1	0|0	1|0	0/1	1|.	1|.	0|0	1|.	0|0	0|0	0|1	1|.	0|1	YES
chrX	153150652	153250231	99580	INV	0|0	1|1	1|0	1|0	1|.	1|.	1|.	1|0	1|.	1|0	0|0	0|1	1|.	1|0	YES
chrX	154347379	154384590	37212	INV	0|0	0|0	0|0	0|0	0|0	0|0	0|0	0|0	0|0	0|0	1|.	0|0	0|0	0|0	YES
chrX	154591396	154612588	21193	INV	0|0	0|0	0|0	0|0	0|0	0|0	0|0	0|0	0|0	0|0	1|.	0|0	0|0	0|1	YES
chrX	155386754	155453891	67138	INV	0|0	0|0	0|0	0|0	0|0	0|0	0|0	0|0	0|0	0|0	1|.	0|0	0|0	0|0	YES
chrX	26793536	26803334	9799	INV	0|0	0/1	0/1	0/1	0|0	0|0	0/1	0/1	0|0	0|0	0|0	0|0	0|0	0/1	YES
chrX	51692964	51700363	7400	INV	1|.	0|0	0|1	0|1	0|0	0|0	0|0	0|1	0|0	0|1	1|.	1|1	0|0	0|0	YES
chrX	52078447	52176461	98015	INV	0|0	1|0	1|0	0|0	0|0	1|.	0|0	0|0	0|0	1|0	1|.	0|0	0|0	1|1	YES
chrX	52502275	52510614	8340	INV	1|.	1|1	1|1	1|1	1|.	1|.	1|.	1|1	1|.	1|1	1|.	0|1	1|.	0|1	YES
chrX	52922708	52934052	11345	INV	1|.	0|1	0|1	1|1	1|.	0|0	1|.	1|1	1|.	0|1	0|0	1|1	1|.	0|0	YES
chrX	55480618	55493062	12445	INV	1|.	0|0	0|1	0|1	0|0	0|0	0|0	0|1	0|0	0|1	0|0	1|1	0|0	0|0	YES
chrX	58620517	62339784	3719268	MISO	1|.	1|1	1|1	1|1	1|.	1|.	1|.	1|1	1|.	1|1	1|.	1|1	1|.	1|1	YES
chrX	63185601	63193343	7743	INV	0|0	1|0	1|0	0|0	0|0	1|.	0|0	0|0	0|0	1|0	0|0	0|0	0|0	0|1	YES
chrX	76146154	76148949	2796	INV	./.	./.	./.	./.	1|.	./.	./.	1|1	1|.	0|1	1|.	./.	./.	./.	N/A
chrY	10387551	11385828	998278	invDup	0/1	./.	./.	./.	0/1	0/1	0/1	./.	0/1	./.	0/1	./.	0/1	./.	YES
chrY	14019658	14023071	3414	INV	1|.	./.	./.	./.	1|.	1|.	1|.	./.	1|.	./.	1|.	./.	./.	./.	YES
chrY	17949448	17956300	6853	INV	./.	./.	./.	./.	1|.	./.	1|.	./.	./.	./.	./.	./.	./.	./.	YES
chrY	20060887	20082170	21284	MISO	1|.	./.	./.	./.	1|.	1|.	1|.	./.	1|.	./.	1|.	./.	1|.	./.	YES
chrY	21022286	21047763	25478	INV	0|0	./.	./.	./.	0|0	0|0	0|0	./.	0|0	./.	0|0	./.	1|.	./.	YES
chrY	21061985	21066216	4232	INV	./.	./.	./.	./.	./.	./.	./.	./.	1|.	./.	1|.	./.	./.	./.	YES
chrY	21553628	21859585	305958	INV	0|0	./.	./.	./.	0|0	0|0	0|0	./.	0|0	./.	0|0	./.	1|.	./.	YES
chrY	21745388	21761981	16594	MISO	1|.	./.	./.	./.	1|.	1|.	1|.	./.	1|.	./.	1|.	./.	0/1	./.	YES
chrY	26637985	26644523	6539	invDup	0/1	./.	./.	./.	0/1	0/1	0/1	./.	0/1	./.	0/1	./.	0/1	./.	YES
chrY	6453971	9812673	3358703	INV	0|0	./.	./.	./.	0|0	0|0	0|0	./.	0|0	./.	0|0	./.	1|.	./.	YES
