# Supplementary material for: Human de novo mutation rates from a four-generation pedigree reference
Source: Nature. 2025 Apr 23;643(8071):427–36. doi: 10.1038/s41586-025-08922-2 (PMC12240836; doi:10.1038/s41586-025-08922-2)
Supplement: Supplementary file 11 — List of putative allelic gene conversion events. [file 41586_2025_8922_MOESM11_ESM.xlsx]

## Sheet: Supplementary_Table9
Supplementary_Table9: List of putative allelic gene conversion (AGC) events
seqnames	start	end	width	Variant caller	total # of variants	# of SNVs	# of indels	Distance to closest meiotic breakpoint	Haplotype	Parent of origin	protein-coding genes	# of protein-coding genes	sample	HiFi read support	Low Complexity
chr3	48712986	48743474	30489	DIPCALL	2	2	0	4915781	H1	NA12878	IP6K2; NCKIPSD	2	NA12879	0				Legend:	HiFi read support - FALSE or TRUE depending if detected AGC event was observed in phased HiFi reads
chr3	102956899	102960099	3201	DIPCALL	2	2	0	32667991	H2	NA12877		0	NA12879	0					Low Complexity - Set to YES in case detected AGC event overlap low complexity DNA
chr4	119519565	119519567	3	DIPCALL	2	1	1	67480696	H2	NA12877		0	NA12879	0	YES
chr5	122721301	122721316	16	DIPCALL	2	1	1	5321530	H1	NA12878		0	NA12879	0	YES
chr6	113178428	113180755	2328	DIPCALL	2	1	1	23369149	H2	NA12877		0	NA12879	0
chr8	91574822	91634219	59398	DIPCALL	2	1	1	6781491	H1	NA12878		0	NA12879	0
chr10	115483253	115483255	3	DIPCALL	2	2	0	85713150	H1	NA12878	ABLIM1	1	NA12879	0	YES
chr12	128044854	128044866	13	DIPCALL	2	2	0	343628	H2	NA12877		0	NA12879	1
chr14	85194639	85194641	3	DIPCALL	2	2	0	14341567	H1	NA12878	RPS6KA5	1	NA12879	0	YES
chr19	5125867	5128664	2798	DIPCALL	4	4	0	12673718	H2	NA12877	KDM4B	1	NA12879	0
chr19	19815241	19828751	13511	DIPCALL	3	2	1	2002010	H2	NA12877	ZNF101	1	NA12879	0
chr22	38518099	38529589	11491	DIPCALL	16	12	4	17147804	H2	NA12877	PICK1	1	NA12879	0
chr22	38550644	38551120	477	DIPCALL	2	2	0	17180349	H2	NA12877	BAIAP2L2	1	NA12879	0
chr3	48712986	48743474	30489	DIPCALL	2	2	0	14463788	H1	NA12878	IP6K2; NCKIPSD	2	NA12881	0
chr4	119519565	119519567	3	DIPCALL	2	1	1	72097388	H2	NA12877		0	NA12881	0	YES
chr5	31999854	31999950	97	DIPCALL	2	1	1	77783602	H2	NA12877	PDZD2	1	NA12881	1
chr10	115483253	115483255	3	DIPCALL	2	2	0	7545485	H1	NA12878	ABLIM1	1	NA12881	0	YES
chr14	99470382	99470429	48	DIPCALL	2	2	0	72250855	H2	NA12877	BRF1	1	NA12881	0
chr3	157348679	157348703	25	DIPCALL	2	2	0	51187593	H1	NA12878		0	NA12882	0
chr5	23912609	23912634	26	DIPCALL	2	2	0	7179363	H1	NA12878		0	NA12882	0
chr6	39671278	39680819	9542	DIPCALL	3	3	0	25421816	H1	NA12878	DAAM2	1	NA12882	0
chr7	39896175	39898328	2154	DIPCALL	2	2	0	15281624	H2	NA12877		0	NA12882	0
chr8	102922457	102926224	3768	DIPCALL	2	1	1	32604849	H2	NA12877	NCALD	1	NA12882	0
chr12	111833306	111833850	545	DIPCALL	2	1	1	3892822	H1	NA12878	MAPKAPK5	1	NA12882	0
chr14	85194639	85194641	3	DIPCALL	2	2	0	12248404	H1	NA12878	RPS6KA5	1	NA12882	0	YES
chr2	69576	69581	6	DIPCALL	3	3	0	12928080	H2	NA12877		0	NA12883	1
chr3	48712986	48743474	30489	DIPCALL	2	2	0	28655846	H1	NA12878	IP6K2; NCKIPSD	2	NA12883	0
chr4	2100161	2112654	12494	DIPCALL	3	2	1	24365174	H2	NA12877	POLN	1	NA12883	0
chr4	2337961	2340525	2565	DIPCALL	6	5	1	24137303	H2	NA12877	ZFYVE28	1	NA12883	0
chr4	119519565	119519567	3	DIPCALL	2	1	1	71355951	H2	NA12877		0	NA12883	0	YES
chr5	23912609	23912634	26	DIPCALL	2	2	0	54556024	H1	NA12878		0	NA12883	0
chr5	151373170	151373172	3	DIPCALL	2	2	0	22871723	H1	NA12878		0	NA12883	0	YES
chr6	157874760	157874763	4	DIPCALL	2	2	0	44351270	H2	NA12877		0	NA12883	0	YES
chr7	126879109	126884968	5860	DIPCALL	2	2	0	36457231	H2	NA12877		0	NA12883	0
chr8	70823653	70828677	5025	DIPCALL	2	2	0	49268506	H2	NA12877	NCOA2	1	NA12883	0
chr8	83572123	83576977	4855	DIPCALL	2	1	1	62016976	H2	NA12877		0	NA12883	0
chr10	115483253	115483255	3	DIPCALL	2	2	0	14465861	H1	NA12878	ABLIM1	1	NA12883	0	YES
chr10	133083259	133083260	2	DIPCALL	2	2	0	116425262	H2	NA12877	JAKMIP3	1	NA12883	0
chr12	111833306	111833850	545	DIPCALL	2	1	1	3172557	H1	NA12878	MAPKAPK5	1	NA12883	0
chr14	85194639	85194641	3	DIPCALL	2	2	0	11096985	H1	NA12878	RPS6KA5	1	NA12883	0
chr3	17562127	17569032	6906	DIPCALL	5	2	3	13756330	H1	NA12878	TBC1D5	1	NA12884	0
chr3	48712986	48743474	30489	DIPCALL	2	2	0	20536006	H1	NA12878	IP6K2; NCKIPSD	2	NA12884	0
chr8	22502460	22504805	2346	DIPCALL	3	3	0	74669265	H1	NA12878	PHYHIP	1	NA12884	0
chr8	22548421	22548475	55	DIPCALL	2	2	0	74625595	H1	NA12878		0	NA12884	0
chr8	22561756	22568388	6633	DIPCALL	6	6	0	74605682	H1	NA12878	PIWIL2	1	NA12884	1
chr8	22584037	22585511	1475	DIPCALL	2	2	0	74588559	H1	NA12878	PIWIL2	1	NA12884	0
chr8	22595168	22630960	35793	DIPCALL	19	15	4	74543110	H1	NA12878	PIWIL2	1	NA12884	0
chr8	102922457	102926224	3768	DIPCALL	2	1	1	5746971	H2	NA12877	NCALD	1	NA12884	0
chr14	75802141	75802513	373	DIPCALL	4	4	0	25447103	H1	NA12878		0	NA12884	0
chr14	75802141	75802513	373	DIPCALL	4	4	0	6143832	H2	NA12877		0	NA12884	0
chr15	77472854	77473301	448	DIPCALL	2	2	0	1394816	H1	NA12878		0	NA12884	0
chr4	125785961	125786980	1020	DIPCALL	2	1	1	55860307	H1	NA12878		0	NA12885	0
chr8	17584336	17730132	145797	DIPCALL	151	134	17	22677047	H1	NA12878	MTMR7; VPS37A	2	NA12885	1
chr8	146125298	146125306	9	DIPCALL	3	3	0	19350538	H2	NA12877	ZNF16	1	NA12885	1
chr9	29724409	29724411	3	DIPCALL	2	1	1	3956178	H1	NA12878		0	NA12885	0	YES
chr1	69655611	69660660	5050	DIPCALL	2	2	0	9372777	H1	NA12878	LRRC7	1	NA12886	0
chr4	119519565	119519567	3	DIPCALL	2	1	1	7847913	H2	NA12877		0	NA12886	0	YES
chr5	154786	154847	62	DIPCALL	2	2	0	13850041	H1	NA12878	PLEKHG4B	1	NA12886	0
chr5	151373170	151373172	3	DIPCALL	2	2	0	39372281	H1	NA12878		0	NA12886	0	YES
chr6	21263746	21269650	5905	DIPCALL	7	7	0	16733928	H2	NA12877		0	NA12886	0
chr6	164630994	164637601	6608	DIPCALL	2	1	1	5978138	H2	NA12877	PACRG	1	NA12886	0
chr6	171775859	171777009	1151	DIPCALL	2	1	1	1097487	H2	NA12877	FAM120B	1	NA12886	0
chr7	57036102	57041449	5348	DIPCALL	12	12	0	27985808	H1	NA12878	LOC124901637; LOC124901639_2	2	NA12886	0
chr9	4977514	4977515	2	DIPCALL	2	2	0	112116999	H1	NA12878		0	NA12886	0
chr10	34850431	34850436	6	DIPCALL	2	1	1	34152881	H2	NA12877		0	NA12886	0
chr10	84285612	84311087	25476	DIPCALL	2	0	2	15267031	H2	NA12877		0	NA12886	0
chr20	1959437	1961841	2405	DIPCALL	9	8	1	10738580	H1	NA12878	SIRPA	1	NA12886	1
chr21	30101845	30107356	5512	DIPCALL	3	3	0	11467842	H1	NA12878		0	NA12886	0
chr21	30121913	30128604	6692	DIPCALL	10	8	2	11487910	H1	NA12878		0	NA12886	0
chr3	102956899	102960099	3201	DIPCALL	2	2	0	23416561	H2	NA12877		0	NA12887	0
chr5	43443440	43458871	15432	DIPCALL	2	2	0	18999361	H2	NA12877	NIM1K	1	NA12887	0
chr9	29724409	29724411	3	DIPCALL	2	1	1	51769333	H1	NA12878		0	NA12887	0	YES
chr11	112304416	112326947	22532	DIPCALL	2	1	1	33402865	H1	NA12878		0	NA12887	0
chr14	85194639	85194641	3	DIPCALL	2	2	0	17203079	H1	NA12878	RPS6KA5	1	NA12887	0	YES
chr14	20903418	20978972	75555	DIPCALL	9	8	1	47010308	H2	NA12877		0	NA12887	1
chr15	52862456	52862459	4	DIPCALL	2	0	2	30786652	H1	NA12878		0	NA12887	0	YES
chr15	61997051	62011554	14504	DIPCALL	3	1	2	36821375	H2	NA12877	CSNK1G1	1	NA12887	0
chr19	38822310	38822323	14	DIPCALL	2	1	1	19341097	H1	NA12878		0	NA12887	0
