# Supplementary material for: Human de novo mutation rates from a four-generation pedigree reference
Source: Nature. 2025 Apr 23;643(8071):427–36. doi: 10.1038/s41586-025-08922-2 (PMC12240836; doi:10.1038/s41586-025-08922-2)
Supplement: Supplementary file 13 — Recurrent tandem repeat mutations observed at least twice (T2T-CHM13 coordinates). [file 41586_2025_8922_MOESM13_ESM.xlsx]

## Sheet: Supplementary_Table11
Supplementary_Table11: Recurrent tandem repeat mutations observed at least twice [T2T-CHM13 coordinates]
chrom	start	end	region	trid	ref_motif_structure	generations_with_de_novo_event	samples_with_de_novo_allele	high_confidence_de_novo_events	overlaps_telomere	overlaps_centromere	nearest_protein_coding_gene	distance_to_tss_nearest_gene	denovo_allele_length	likely_denovo_event_size
chr1	54393726	54394070	chr1:54393726-54394070	chr1_54393726_54394070_trsolve	(GTGAGA)n(AAACC)n(AAACA)n	3|2|4	2189|2188|2187|2212|2215|2216|2217|200084|200085|200087|200104|200105	12	N	N	ACOT11	37572	415|505|479|419|479|414|468|484|489|379|452|438|529|389	-24|33|-26|-20|-24|-25|-37|-21|21|20|-16|24|60|-26
chr8	2376919	2377075	chr8:2376919-2377075	chr8_2376919_2377075_trsolve	(GAGGCGCCAGGAGAGAGCGCT)n(ACGGG)n	3|4	2189|2187|2212|2215|2216|2217|2298|200085|200105|200106	10	N	N	MYOM2	-547565	286|457|229|533|267|628|267|305|305|305	38|-38|-19|38|19|133|19|-57|19|19
chr7	2500010	2500042	chr7:2500010-2500042	chr7_2500010_2500042_trsolve	(AAAG)n	2|3|4	2209|2211|2212|2215|2216|200085|200087|200103	8	N	N	EIF3B	-31601	295|231|206|224|224|250|263|436	59|-64|-89|-71|-71|26|39|50
chr4	79949242	79949442	chr4:79949242-79949442	chr4_79949242_79949442_trsolve	(TTGA)n(GCATA)n(AGCAC)n	2|3|4	2209|2189|2215|2298|200082|200101|200104|200106	8	N	N	SHROOM3	-172463	831|805|805|805|845|770|745|760	31|-26|-26|-26|20|-35|-60|-45
chr4	21696993	21697153	chr4:21696993-21697153	chr4_21696993_21697153_trsolve	(TTATT)n	3|4	2189|2217|200081|200085|200086|200102|200103|200106	8	N	N	KCNIP4	233338	267|271|246|291|231|276|276|286	-14|-10|5|-5|-10|9|9|-15
chr12	119907035	119907158	chr12:119907035-119907158	chr12_119907035_119907158_trsolve	(GGAGAC)n(GAGGCG)n(AGAGGC)n	2|3|4	2209|2189|2216|2217|200081|200082|200086|200087	8	N	N	CIT	-43540	595|529|558|625|316|300|313|322	37|-66|-37|30|-21|-37|-24|-15
chr12	114852499	114852706	chr12:114852499-114852706	chr12_114852499_114852706_trsolve	(GAGGG)n(GGAGA)n	2|3|4	2209|2188|2217|200081|200082|200103|200105	7	N	N	TBX3	-192226	520|460|480|493|303|445|460|450	-20|-28|15|-17|-12|34|-20|-30
chr7	42892201	42892385	chr7:42892201-42892385	chr7_42892201_42892385_trsolve	(AAG)n	3|4	2189|2187|2211|2216|2217|200106	6	N	N	C7orf25	176660	217|251|246|241|249|170	28|-25|-30|-35|-27|-17
chr21	33731357	33731465	chr21:33731357-33731465	chr21_33731357_33731465_trsolve	(GCCACTT)n(ATTCT)n	2|3|4	2209|2189|200081|200085|200106	5	N	N	RUNX1	-299689	163|158|203|203|188	-5|-5|5|5|-10
chr9	36529968	36530006	chr9:36529968-36530006	chr9_36529968_36530006_trsolve	(T)n	3|4	2187|200081|200086|200087	4	N	N	MELK	74404	303|293|292|273	-19|-19|-20|-39
chr7	6540708	6540973	chr7:6540708-6540973	chr7_6540708_6540973_trsolve	(CAGGCAGCGCGGGAGGCG)n	2|3|4	2209|2189|2211|200103	4	N	N	DAGLB	26194	495|513|373|549	54|18|18|36
chr7	152489617	152489683	chr7:152489617-152489683	chr7_152489617_152489683_trsolve	(AAAAT)n	3|4	2187|2217|200086|200087	4	N	N	NUB1	28655	401|401|411|406	-15|-15|-5|-10
chr12	95884953	95885246	chr12:95884953-95885246	chr12_95884953_95885246_trsolve	(GGAGAG)n	3|4	2187|200101|200103|200106	4	N	N	CCDC38	27834	275|251|311|310	9|-12|3|2
chr7	13334154	13334671	chr7:13334154-13334671	chr7_13334154_13334671_trsolve	(TTTC)n(TTCT)n(TTTC)n	2|3|4	2188|2211|200106	3	N	N	ARL4A	-514827	427|68|388|482	-43|-4|-82|55
chr15	32243116	32243499	chr15:32243116-32243499	chr15_32243116_32243499_trsolve	(CGCCGCCGTCCTCGCCG)n	3|4	2187|200086|200104	3	N	N	GOLGA8A	-47691	451|400|400	-17|-17|-17
chr14	95031468	95031513	chr14:95031468-95031513	chr14_95031468_95031513_trsolve	(TTTC)n(T)n	3|4	2211|200084|200085	3	N	N	DLK1	-69487	218|218|222	-13|-16|-12
chrX	49532133	49532368	chrX:49532133-49532368	chrX_49532133_49532368_trsolve	(AT)n(TCTAT)n(TC)n(AT)n	3	2187|2216	2	N	N	AKAP4	-13586	251|255	-10|-6
chrX	45925532	45926294	chrX:45925532-45926294	chrX_45925532_45926294_trsolve	(A)n(GGTG)n(GATA)n	3|4	2187|200082	2	N	N	ZNF674	22762	750|750	-8|4
chr8	91356817	91357059	chr8:91356817-91357059	chr8_91356817_91357059_trsolve	(TATATATATATT)n(AC)n	3|4	2217|200085	2	N	N	CALB1	-150468	745|206	-26|-12
chr7	2490933	2492021	chr7:2490933-2492021	chr7_2490933_2492021_trsolve	(TGTGAATGACCCTGGGTGTCATGGAGGAAGGAGCAGGCGCGAGCGCTCCTGGGATGCTGTGTTCTGTGAATGACCCTGGGTGTCATGGAGGAAGGAGCAGGCGCGAGCTCTCCTGGGAATCCGTGTTC)n(TGTCA)n	3	2189|2187	2	N	N	EIF3B	-22524	2944|3264	-128|192
chr7	19629376	19630006	chr7:19629376-19630006	chr7_19629376_19630006_trsolve	(AC)n(TACA)n(AC)n(TACA)n(GT)n	3|4	2298|200102	2	N	N	POLR1F	213481	1094|1430	-26|26
chr6	51818304	51818650	chr6:51818304-51818650	chr6_51818304_51818650_trsolve	(CTCCCC)n(CCCTCT)n	3	2187|2215	2	N	N	PKHD1	104960	306|312	-18|-12
chr2	121116093	121116213	chr2:121116093-121116213	chr2_121116093_121116213_trsolve	(GT)n(GTCCCC)n	3|4	2212|200106	2	N	N	GLI2	116832	108|94	8|-6
chr2	102413803	102413989	chr2:102413803-102413989	chr2_102413803_102413989_trsolve	(TCTGTC)n(CTCTAT)n(ATCT)n	3|4	2216|200082	2	N	N	IL1R2	52884	182|193	4|-4
chr20	38333021	38333121	chr20:38333021-38333121	chr20_38333021_38333121_trsolve	(AC)n	3|4	2189|200105	2	N	N	RAB5IF	-3219	84|76	6|-8
chr1	153340368	153340485	chr1:153340368-153340485	chr1_153340368_153340485_trsolve	(A)n(AT)n(T)n	3|4	2215|200104	2	N	N	CFAP141	3033	123|135	-10|4
chr19	6620632	6620703	chr19:6620632-6620703	chr19_6620632_6620703_trsolve	(TTCT)n	3	2187|2217	2	N	N	TNFSF14	38996	83|83	-4|-4
chr19	23902332	23902399	chr19:23902332-23902399	chr19_23902332_23902399_trsolve	(TC)n	3	2216|2217	2	N	N	RPSA2	65248	187|167	8|-12
chr13	71023191	71023231	chr13:71023191-71023231	chr13_71023191_71023231_trsolve	(AT)n	3|4	2189|200105	2	N	N	DACH1	68410	66|58	-4|-8
chr11	56923470	56923565	chr11:56923470-56923565	chr11_56923470_56923565_trsolve	(AACAAA)n(AATTA)n(AT)n	3|4	2211|200084	2	N	N	OR5AK2	14704	117|117	-6|-6
chr10	409491	410951	chr10:409491-410951	chr10_409491_410951_trsolve	(AGGCCTCCCTGTCCACCTGCACCTGTCAGGGCTCGGAT)n(AGGCCTCCCTGTCCACCTGTTCCTGTCAGGGCTTCGAT)n(AGGCCTCCCTGTCCACCTGCACCTGTCAGAGCTCGGAC)n(AGGCCTCCCTGTCCACCTGCACCTGTCAGGGCTCGGAT)n(AGGCCTCCCTGTCCACCTGCACCTGTCAGAGCTCGGAC)n	3|4	2217|200103	2	N	N	DIP2C	275426	1307|739	112|38
chr10	2390774	2391407	chr10:2390774-2391407	chr10_2390774_2391407_trsolve	(GCTGACAGGTGAGGAGGGGGGGGGGTGTTTAGATCC)n(CAGCTGACAGGTGAGGAGGGGAGGGGTGTCTGTGTGTTTAGAC)n	2|3	2188|2298	2	N	N	ADARB2	-656233	1789|1672	-78|-117
