# Supplementary material for: Human de novo mutation rates from a four-generation pedigree reference
Source: Nature. 2025 Apr 23;643(8071):427–36. doi: 10.1038/s41586-025-08922-2 (PMC12240836; doi:10.1038/s41586-025-08922-2)
Supplement: Supplementary file 15 — Chromosome Y DNMs and mutation rates. [file 41586_2025_8922_MOESM15_ESM.xlsx]

## Sheet: Supplementary_Table13
Supplementary_Table13: Chromosome Y de novo mutations and mutation rates
		Total chrY assembly			Male-specific Y regions (i.e., excluding PAR regions)														Yq12 (incl. region from start of DYZ18 until start of PAR2)														All euchromatic regions (X-degenerate, X-transposed and ampliconic)**											X-degenerate regions
SampleID	Generation	Region size (bp)	Flagged bp*	Flagged %	Region size (bp)	Flagged bp*	Flagged %	Accessible bp	All de novo variants	SNVs	SNVs w/o GeneConv (200+200bp flanks)	indels	SVs	All de novo variants rate (mutations/bp/generation)	SNV rate (mutations/bp/generation)	SNV rate excl. putative gene conversions (mutations/bp/generation)	indel rate (mutations/bp/generation)	SV rate (mutations/bp/generation)	Region size (bp)	Flagged bp*	Flagged %	Accessible bp	All de novo variants	SNVs	SNVs w/o GeneConv (200+200bp flanks)	indels	SVs	All de novo variants rate (mutations/bp/generation)	SNV rate (mutations/bp/generation)	SNV rate excl. putative gene conversions (mutations/bp/generation)	indel rate (mutations/bp/generation)	SV rate (mutations/bp/generation)	Region size (bp)	Flagged bp*	Flagged %	Accessible bp	All de novo variants	SNVs	indels	SVs	All de novo variants rate (mutations/bp/generation)	SNV rate (mutations/bp/generation)	indel rate (mutations/bp/generation)	Region size (bp)	Flagged bp*	Flagged %	Accessible bp	All de novo variants	SNVs
NA12889	G1	51606212	117027	0.226769	48849570	26342	0.0539247	48823228	na	na	na	na	na	na	na	na	na	na	23816796	2474	0.0103876	23814322	na	na	na	na	na	na	na	na	na	na	22262460	18387	0.082592	22244073	na	na	na	na	na	na	na	8613049	0	0	8613049	na	na
NA12877	G2	51661341	701347	1.35759	48799788	169185	0.346692	48630603	16	10	7	3	3	3.29011e-07	2.05632e-07	1.43942e-07	6.16895e-08	6.16895e-08	23766804	145701	0.613044	23621103	11	8	5	0	3	4.65685e-07	3.3868e-07	2.11675e-07	0	1.27005e-07	22262660	20088	0.0902318	22242572	4	1	3	0	1.79835e-07	4.49588e-08	1.34876e-07	8613130	1699	0.0197257	8611431	3	1
NA12882	G3	52222577	1176653	2.25315	49231333	655742	1.33196	48575591	8	7	7	1	0	1.64692e-07	1.44105e-07	1.44105e-07	2.05865e-08	0	24186970	483178	1.99768	23703792	7	7	7	0	0	2.95311e-07	2.95311e-07	2.95311e-07	0	0	22262539	122397	0.549789	22140142	1	0	1	0	4.51668e-08	0	4.51668e-08	8613096	13577	0.157632	8599519	0	0
NA12883	G3	51642264	616332	1.19346	48876979	310383	0.635029	48566596	13	11	8	1	1	2.67674e-07	2.26493e-07	1.64722e-07	2.05903e-08	2.05903e-08	23844068	145197	0.608944	23698871	12	11	8	0	1	5.06353e-07	4.64157e-07	3.37569e-07	0	4.21961e-08	22262502	133194	0.598289	22129308	1	0	1	0	4.51889e-08	0	4.51889e-08	8613085	7206	0.0836634	8605879	0	0
NA12884	G3	51598580	517342	1.00263	48850721	70466	0.144248	48780255	11	10	5	1	0	2.25501e-07	2.05001e-07	1.025e-07	2.05001e-08	0	23817679	18300	0.0768337	23799379	11	10	5	1	0	4.62197e-07	4.20179e-07	2.1009e-07	4.20179e-08	0	22262711	40813	0.183324	22221898	0	0	0	0	0	0	0	8613137	9796	0.113733	8603341	0	0
NA12886	G3	54030622	5741283	10.626	51419572	4953249	9.633	46466323	14	10	8	3	1	3.01293e-07	2.1521e-07	1.72168e-07	6.45629e-08	2.1521e-08	26395512	4599206	17.4242	21796306	13	9	7	3	1	5.96431e-07	4.12914e-07	3.21155e-07	1.37638e-07	4.58793e-08	22024314	95678	0.43442	21928636	1	1	0	0	4.56025e-08	4.56025e-08	0	8612989	15543	0.18046	8597446	1	1
Average no. of events per Y transmission									12.4	9.6	7	1.8	1										10.8	9	6.4	0.8	1										1.4	0.4	1	0								0.8	0.4
Average mutation rate (mutations/bp/generation)														2.57634e-07	1.99288e-07	1.45488e-07	3.75859e-08	2.07602e-08										4.65196e-07	3.86248e-07	2.7516e-07	3.59312e-08	4.30161e-08									6.31587e-08	1.81123e-08	4.50465e-08
95% CI lower bound (mutations/bp/generation)														1.77231e-07	1.59479e-07	1.11859e-07	8.60889e-09	0										3.29481e-07	3.01887e-07	1.99937e-07	0	0									0	0	0
95% CI upper bound (mutations/bp/generation)														3.38037e-07	2.39097e-07	1.79116e-07	6.65628e-08	5.20355e-08										6.0091e-07	4.70609e-07	3.50383e-07	1.10054e-07	1.07427e-07									1.47732e-07	4.89084e-08	1.13416e-07
* - flagger and NucFreq flagged regions combined
** - for NA12886 does not include the separate AMPL7 contig
na - G1 NA12889 Y assembly was used as a reference for variant calling, hence no variant calls
[truncated: 5 more columns]
